# Supplementary material for: Experienced complaints, activity limitations and loss of motor capacities in patients with pure hereditary spastic paraplegia: a web-based survey in the Netherlands
Source: Orphanet J Rare Dis. 2020 Mar 4;15:64. doi: 10.1186/s13023-020-1338-4 (PMC7057591; doi:10.1186/s13023-020-1338-4)
Supplement: Supplementary file 1 — Additional file 1. Appendix 1. Overview of variables and answers. [file 13023_2020_1338_MOESM1_ESM.xlsx]

## Sheet: Blad1
	Appendix 1. Overview of variables and answers
		Variable	Description	N	Answer (n) / mean ± SD / median [IQR]
	A	Participant characteristics
	1	Age	Age of participants	109	52.81 ± 14.22
	2	Sex	Sex of participants	109	Male (54)
					Female (55)
	3	Spierziekten Nederland	Membership of Spierziekten Nederland	109	No (37)
					Yes (72)
	4	Genetic defect	Genetic defect causing HSP is known	109	No (49)
					Yes (60)
	5	Duration of LLS symptoms	Time since onset LLS symptoms in years	109	1-5 (21)
					6-10 (21)
					11-15 (16)
					>15 (51)
	6	Employment	Type of employment	109	Full-time (27)
					Part-time (14)
					Self-employed (8)
					Student (3)
					Retired (20)
					Not able to work / disabled (27)
					Currently unemployed (10)
	7	Comorbidity*	Non-neurological comorbidities	105	Asthma/COPD (6)
					Diabetes (1)
					Hypertension (9)
					Joint disease (13)
					Heart disease (4)
					Other (7)
					None (71)
	8	Gene	Genetic defect causing HSP	109	SPG2 (1)
					SPG3A (4)
					SPG4 (36)
					SPG5A (2)
					SPG7 (3)
					SPG8 (3)
					SPG10 (2)
					SPG17 (1)
					SPG31 (5)
					SPG72 (1)
					Unknown (51)
	9	HSP in family*	Relatives with known or presumed HSP	109	First degree (83)
					Other than first degree (47)
					Unknown (10)
					None (14)
	B	Complaints and activity limitations
	1	Muscle stifness	Score on hindrance/burden of muscle stiffness (0-10)	109	7 [3]
	2	Muscle cramps	Score on hindrance/burden of muscle cramps (0-10)	109	4 [4]
	3	Pain	Score on hindrance/burden of pain (0-10)	109	4 [6]
	4	Muscle weakness	Score on hindrance/burden of muscle weakness (0-10)	109	5 [4]
	5	Physical fatigue	Score on hindrance/burden of physical fatigue (0-10)	109	6 [4]
	6	Mental fatigue	Score on hindrance/burden of mental fatigue (0-10)	109	5 [6]
	7	Sleeping problems	Score on hindrance/burden of sleeping problems (0-10)	109	2 [4]
	8	Emotional problems	Score on hindrance/burden of emotional problems (0-10)	109	2 [4.5]
	9	Balance problems	Score on hindrance/burden of balance problems (0-10)	109	7 [3]
	10	Gait problems	Score on hindrance/burden of gait problems (0-10)	109	8 [2]
	11	Fear of falling	Score on hindrance/burden of fear of falling (0-10)	109	5 [5]
	12	Self-care	Score on hindrance/burden of self-care (0-10)	109	2 [4.5]
	13	Work/Hobbies	Score on hindrance/burden of work/hobbies (0-10)	109	4 [6]
	14	Sleeping problems	Experience of sleeping problems	109	No (56)
					Only falling asleep (6)
					Only sleeping through (32)
					Both (15)
	15	Pain*	Experience of pain	109	No (30)
					Back pain (55)
					Leg pain (including restless legs) (59)
					Other (18)
	16	Location back pain*	Location of back pain	55	Lower back (55)
					Middle back (10)
					Higher back and neck (16)
	17	Lower back pain	Pain score in the lower back (0-10)	55	6 [2]
	18	Middle back pain	Pain score in the middle back (0-10)	10	5 [4]
	19	Higher back pain	Pain score in the higher back/neck (0-10)	16	6 [4]
	20	Leg pain*	Type of leg pain	59	Nerve pain (25)
					Cramps (32)
					Restless legs (33)
					Other (9)
	21	Nerve pain	Score of experienced nerve pain (0-10)	25	6 [4]
	22	Cramps	Score of experienced cramping pain (0-10)	32	5.5 [3]
	23	Restless legs	Score of experienced restless legs (0-10)	33	6 [4]
	24	Sport	Capacity to perform sports	109	No (47)
					Yes (62)
	25	Sport adaptations	Need of adaptations to be able to play sports	62	No (37)
					Yes (25)
	26	Reason of sport disability	Reason why not being able to play sports	47	HSP (46)
					Other (1)
		Autonomic dysfunctions
	27	Micturation problems	Difficulties to reach the toilet for micturation	109	No (54)
					Yes (55)
	28	Reason of micturation problems*	Reason of difficulty to reach the toilet for micturation	55	Extreme urge (22)
					Sphincter control (45)
					Gait problems (30)
					Other (2)
	29	Defecation problems	Difficulties to reach the toilet for defecation	109	No (88)
					Yes (21)
	30	Reason of defecation problems *	Reason of difficulty to reach the toilet for defecation	21	Extreme urge (11)
					Sphincter control (14)
					Gait problems (11)
					Other (3)
	31	Sexual problems	Difficulties with sexual intercourse	109	No (46)
					Yes (43)
					Unknown (20)
	32	Reason of sexual problems*	Reason of difficulty with sexual intercourse	43	Pain (14)
					Spasticity (26)
					Ejaculation problems (4)
					Erectile dysfunction (8)
					Orgasm problems (6)
					Vaginal dryness (5)
					Other (11)
	C	Loss of motor capacities
	1	Mobility supportive devices indoors*#	Type of device indoors	109	Cane/Crutches (28)
					Ankle-foot orthoses (13)
					Walker (26)
					Wheelchair (22)
					Electric wheelchair (7)
					Orthopedic footwear (28)
					Other (11)
					None (44)
	2	Mobility supportive devices outdoors*#	Type of device outdoors	109	Cane/Crutches (41)
					Ankle-foot orthoses (19)
					Walker (30)
					Wheelchair (43)
					Electric wheelchair (29)
					Orthopedic footwear (34)
					Other (10)
					None (23)
	3	Distance without aids	Walking distance without aids (meters)	109	0 (31)
					1-100 (30)
					100-500 (8)
					500-1000 (5)
					>1000 (35)
	4	Distance with aids	Walking distance with aids (meters)	109	0 (14)
					1-100 (25)
					100-500 (18)
					500-1000 (12)
					>1000 (40)
	5	Walk upstairs	Capacity to walk up a normal staircase	109	No (16)
					Only when holding rail(s) (75)
					Without holding rail(s) (18)
	6	Walk downstairs	Capacity to walk down a normal staircase	109	No (17)
					Only when holding rail(s) (79)
					Without holding rail(s) (13)
	7	Gait pattern*	Experienced characteristics of the gait pattern	109	Drop foot (82)
					Scissoring gait (33)
					Crouch gait (14)
					Other (20)
					Inability to walk (8)
	8	Pick something up	Capacity to pick up something from the floor	109	No (39)
					With difficulty (54)
					With ease (16)
	9	Sitting (30 min)	Capacity to sit down for 30 minutes	109	No (5)
					With difficulty (29)
					With ease (75)
	10	Standing (10 min)	Capacity to stand for 10 minutes	109	No (22)
					With difficulty (47)
					With ease (40)
	11	Squat and rise	Capacity to squat and rise again	109	No (52)
					With difficulty (51)
					With ease (6)
	12	Rise from floor	Capacity to stand up from the floor	109	No (38)
					With difficulty (59)
					With ease (12)
	13	Open heavy door	Capacity to open a heavy door	109	No (12)
					With difficulty (55)
					With ease (42)
	14	Walk with heavy bag	Capacity to walk with a heavy bag for 100 meters	109	No (59)
					With difficulty (35)
					With ease (15)
	15	Falls	Fall incident since onset symptoms	109	No (16)
					Yes (93)
	16	Time until first fall	Time in years of first fall since onset symptoms	93	< 1 year (20)
					1-5 years (43)
					5-10 years (15)
					>10 years (15)
	17	Fall frequency	Estimate of fall frequency	109	Weekly (6)
					Monthly (11)
					Every 3 months (23)
					Every 6 months (22)
					Yearly (11)
					Less than once a year (17)
					Never (19)
	18	Fall location	Location at which participants fall most	93	Indoors (27)
					Outdoors (35)
					Both just as often (31)
	19	Fall injury	Injury after a fall	93	No (37)
					Once (27)
					More than once (29)
	20	Type of injury*	Type of injury after a fall	56	Bruise (33)
					Bone fracture (13)
					Skin injury (34)
					Other injury (4)
	21	Fear of falling	Afraid to fall (again)	109	No (29)
					A little (66)
					Very much (14)
	*Multiple answers allowed #no frequence of use was stated. Participants were asked which mobility supportive devices they used indoors and outdoors
